# Supplementary material for: Reversed evolution of grazer resistance to cyanobacteria
Source: Nat Commun. 2021 Mar 29;12:1945. doi: 10.1038/s41467-021-22226-9 (PMC8007715; doi:10.1038/s41467-021-22226-9)
Supplement: Supplementary file 4 — Source Data [file 41467_2021_22226_MOESM4_ESM.xlsx]

## Sheet: Figure 1
A						C	Average g for each genotype					Average g for each genotype						D	Average population growth rate for each genotype (r)
first reported by Hairston et al, (1999, 2001)	Average GRR for each genotype		Average GRR for each genotype	first reported by this study			Good	Poor	Years	first reported by Hairston et al, (1999, 2001)		Good	Poor	Years	first reported by this study				Years	Good	Poor
1992-1997	0.256505		0.459266	1999- 2008			0.491332	0.365303	1992-1997			0.431711	0.233441	1999-2008					1999-2008	0.279218	-0.1757
	0.353098		0.639448				0.372324	0.240857				0.497876	0.17951							0.185	-0.1458
	0.115854		0.536831				0.447976	0.396077				0.377673	0.174927							0.12779	-0.1872
	0.149519		0.639532				0.518747	0.441185				0.309151	0.111439							0.193326	-0.1604
	0.189063		0.492194				0.537572	0.435937				0.366894	0.186311							0.198998	-0.1213
	0.151966		0.351381				0.464794	0.394161				0.399376	0.259043							0.130181	-0.1371
	0.180279		0.360664				0.308992	0.253287				0.296342	0.189462							0.135318	-0.1651
	0.234658		0.432441				0.486871	0.372623				0.319372	0.181263							0.198748	-0.0924
	0.267511		0.460827				0.424448	0.310903				0.383513	0.20678							0.210374	-0.089
	0.0994724						0.421883	0.379917
Average over time zone	0.199792		0.485843																Average over time zone	0.184328	-0.141556
1978-1980	0.235479		0.172164	1978- 1985			0.369163	0.282233	1978-1980			0.516802	0.427828	1978-1985					1978-1985	0.203498	1.98e-06
	0.243906		0.0485496				0.418286	0.316263				0.329802	0.313791							0.202541	0.0864456
	0.141521		0.195023				0.490697	0.421253				0.420068	0.338145							0.244542	0.112168
	0.257048		0.223179				0.484375	0.359868				0.414546	0.322028							0.249874	0.0889543
	0.230135		0.1722				0.444389	0.342119				0.400233	0.331313							0.169536	0.0968535
	0.217209		0.0924488				0.37796	0.295864				0.399052	0.36216							0.220621	-0.0568
	0.172391		0.169852				0.482127	0.399012				0.363185	0.301497							0.214375	-0.0539
	0.212499		0.0340677				0.506702	0.399028				0.426539	0.412008							0.193938	-0.0268
	0.172063						0.408307	0.338052
	0.198262						0.462877	0.371106
Average over time zone	0.208052		0.138435																Average over time zone	0.212366	0.0308654
							0.396814	0.263794	1962-1971
1962-1971	0.335221						0.427677	0.278829
	0.348038						0.327879	0.204436
	0.37649						0.294129	0.168101
	0.428479						0.531943	0.450286
	0.153508						0.46078	0.358285
	0.222439						0.383513	0.284026
	0.259411						0.260493	0.152426
	0.414858						0.367631	0.316944
	0.137874						0.361451	0.235567
	0.348274
Average over time zone	0.302459

## Sheet: Figure 2
A	Average g for each genotype					B	Average g for each genotype					C			D
	Good	Poor	Years	first reported by Hairston et al, (1999, 2001)			Good	Poor	Years	first reported by this study
	-0.432781	-0.549392	1978-1980				-0.413249	-0.753461	1999-2008			N1	-0.427365		N2	-0.459578
	-0.378527	-0.499952					-0.35132	-0.86747				T1	-0.588004		T2	-0.417205
	-0.309187	-0.375457					-0.471326	-0.878704				N2	-0.456292		N3	-0.442106
	-0.314818	-0.443857					-0.558272	-1.07452				T2	-0.354574		T3	-0.732401
	-0.352237	-0.465823					-0.483901	-0.851322
	-0.422554	-0.528908					-0.44706	-0.708189
	-0.316839	-0.399014					-0.576649	-0.844037
	-0.295248	-0.398997					-0.544144	-0.863251
	-0.389014	-0.471016					-0.464661	-0.806051
	-0.334534	-0.430502
	-0.401413	-0.578736	1962-1971				-0.335117	-0.490291	1978-1985
	-0.368884	-0.554662					-0.481746	-0.62492
	-0.484287	-0.689443					-0.37668	-0.592456
	-0.531462	-0.77443					-0.382427	-0.613666
	-0.274135	-0.346512					-0.397688	-0.590905
	-0.336506	-0.445772					-0.39897	-0.562659
	-0.416219	-0.546642					-0.439872	-0.61849
	-0.584203	-0.816942					-0.418483	-0.506654
	-0.434588	-0.499017
	-0.44195	-0.627886

## Sheet: Figure S1
A						B	Average g for each genotype					Average g for each genotype
first reported by Hairston et al, (1999, 2001)	Average GRR for each genotype		Average GRR for each genotype	first reported by this study			Good	Poor	Years	first reported by Hairston et al, (1999, 2001)		Good	Poor	Years	first reported by this study
1992-1997	0.256505		0.543135	1999- 2008			0.491332	0.365303	1992-1997			0.386145	0.176416	1999-2008
	0.353098		0.695316				0.372324	0.240857				0.445328	0.135684
	0.115854		0.608599				0.447976	0.396077				0.337811	0.13222
	0.149519		0.695387				0.518747	0.441185				0.276521	0.0842319
	0.189063		0.570879				0.537572	0.435937				0.32817	0.140824
	0.151966		0.451885				0.464794	0.394161				0.357223	0.195799
	0.180279		0.459729				0.308992	0.253287				0.265064	0.143207
	0.234658		0.520385				0.486871	0.372623				0.285664	0.137009
	0.267511		0.544372				0.424448	0.310903				0.343035	0.156296
	0.0994724						0.421883	0.379917
Average over time zone	0.199792		0.565521
1978-1980	0.235479		0.300438	1978- 1985			0.369163	0.282233	1978-1980			0.462256	0.323377	1978-1985
	0.243906		0.280839				0.418286	0.316263				0.329802	0.237181
	0.141521		0.391552				0.490697	0.421253				0.420068	0.25559
	0.257048		0.412834				0.484375	0.359868				0.414546	0.243407
	0.230135		0.359111				0.444389	0.342119				0.400233	0.256505
	0.217209		0.31402				0.37796	0.295864				0.399052	0.273742
	0.172391		0.3372				0.482127	0.399012				0.363185	0.240719
	0.212499		0.18374				0.506702	0.399028				0.38152	0.311419
	0.172063						0.408307	0.338052
	0.198262						0.462877	0.371106
Average over time zone	0.208052		0.322467
							0.396814	0.263794	1962-1971
1962-1971	0.335221						0.427677	0.278829
	0.348038						0.327879	0.204436
	0.37649						0.294129	0.168101
	0.428479						0.531943	0.450286
	0.153508						0.46078	0.358285
	0.222439						0.383513	0.284026
	0.259411						0.260493	0.152426
	0.414858						0.367631	0.316944
	0.137874						0.361451	0.235567
	0.348274
Average over time zone	0.302459

## Sheet: Figure S2
	1960s-1970s	1980s-2000s
Good	0.142109	-0.0874527
Poor	0.263592	-0.274901
Slope	0.08963	-0.19334

## Sheet: Figure S3
A	Average g		B	Average g
	0.381231			0.267743
	0.271269			0.396333
	0.444488			0.144632
	0.35248			0.336107
	0.334526			0.273222
